# Supplementary material for: Antioxidant Capacity and Antiplatelet Activity of Aqueous Extracts of Common Bean (Phaseolus vulgaris L.) Obtained with Microwave and Ultrasound Assisted Extraction
Source: Plants (Basel). 2022 Apr 27;11(9):1179. doi: 10.3390/plants11091179 (PMC9102907; doi:10.3390/plants11091179)
Supplement: Supplementary file 1 [file plants-11-01179-s001.zip]

Archive with 1 entries (1 files):
- plants-1663404-supplementary.pdf
